# Supplementary material for: Route to Intelligent Imaging Reconstruction via Terahertz Nonlinear Ghost Imaging
Source: Micromachines (Basel). 2020 May 20;11(5):521. doi: 10.3390/mi11050521 (PMC7281734; doi:10.3390/mi11050521)
Supplement: Supplementary file 1 [file micromachines-11-00521-s001.zip]

Archive with 1 entries (1 files):
- micromachines-713877 supplementary.avi
